# Supplementary material for: Spermidine Synthase and Saccharopine Reductase Have Co-Expression Patterns Both in Basidiomycetes with Fusion Form and Ascomycetes with Separate Form
Source: J Fungi (Basel). 2023 Mar 14;9(3):352. doi: 10.3390/jof9030352 (PMC10051792; doi:10.3390/jof9030352)
Supplement: Supplementary file 1 [file jof-09-00352-s001.zip]

Archive with 1 entries (1 files):
- jof-2167827-supplementary.pdf
